# Supplementary material for: Prevalence and Genomic Diversity of Salmonella enterica Recovered from River Water in a Major Agricultural Region in Northwestern Mexico
Source: Microorganisms. 2022 Jun 14;10(6):1214. doi: 10.3390/microorganisms10061214 (PMC9228531; doi:10.3390/microorganisms10061214)
Supplement: Supplementary file 1 [file microorganisms-10-01214-s001.zip]

Archive with 4 entries (4 files):
- Supplementary Table S1_Genome characteristics of the Salmonella enterica isolates.pdf
- Supplementary Table S2_Nonsynonymous SNPs identified in S. enterica isolates.pdf
- Supplementary Table S3_Summary of Salmonella levels, water and environment parameters.pdf
- Supplementary Tatble S4_Distribution of recovered Salmonella.pdf
